# Supplementary material for: Improved identification of pollution source attribution by using PAH ratios combined with multivariate statistics
Source: Sci Rep. 2022 Nov 11;12:19298. doi: 10.1038/s41598-022-23966-4 (PMC9652473; doi:10.1038/s41598-022-23966-4)
Supplement: Supplementary file 3 — Supplementary Table S2. [file 41598_2022_23966_MOESM3_ESM.xls]

## Sheet: Table S2 Diagnostic isomeric Ra
		Table S2. Diagnostic Isomeric Ratios used in SIMCA Software																	Additional Diagnostic Ratios as support for discussion
	Type	IP/(IP+B(ghi)P)	BaA/(BaA+Chr)	BaP/(BaP+Chr)	Phen/(Phen+Anth)	BaA/(BaA+BaP)	BbF/(BbF+BkF)	LPAHs/Tot	HPAH/ToT	LPAHs	HPAHs	2+3rings/4rings	4rings/5rings	2rings/tot	3rings/tot	4rings/tot	5rings/tot	6rings/tot	BaA/BaP	BaP/BghiP	BbF/BkF	Py/BaP	BaA/Chr	Fluo/Py	Phen/Ant	Ant/Phen
MC_AL01a	MC	0.395047	0.230957	0.230957	0.896837	0.5	0.325346	0.552994	0.447006	18.0841	14.618	1.95226	3.65148	0.358919	0.194076	0.283259	0.0775737	0.086173	1	0.293293	0.482241	6.54662	0.300318	1.16853	8.69338	0.11503
MC_AL02a	MC	0.5	0.5	0.5	0.835979	0.5	0.5	0.714321	0.285679	17.3106	6.92306	4.41253	1.96153	0.526632	0.187689	0.161885	0.0825299	0.0412649	1	1	1	2.68678	1	1.17588	5.09678	0.196202
MC_CM01a	MC	0.5	0.5	0.5	0.840084	0.5	0.5	0.785554	0.214446	18.3159	5	9.15794	1	0.562987	0.222567	0.0857784	0.0857784	0.0428892	1	1	1	1	1	1	5.25329	0.190357
MC_CM02a	MC	0.402848	0.261801	0.261801	0.912253	0.5	0.282403	0.642856	0.357144	26.6483	14.8047	3.30077	2.91402	0.442539	0.200317	0.194759	0.0668351	0.09555	1	0.211397	0.39354	5.66592	0.354649	1.17564	10.3964	0.0961875
MC_FO01a	MC	0.303772	0.332009	0.332009	0.935241	0.5	0.5	0.816579	0.183421	41.9085	9.41354	7.26624	2.88378	0.598634	0.217946	0.11238	0.0389696	0.0320714	1	0.436311	1	3.91975	0.497027	1.17442	14.4419	0.0692432
MC_FO02a	MC	0.339869	0.22798	0.22798	0.910549	0.5	0.314816	0.691304	0.308696	30.7335	13.7238	4.08905	2.90393	0.504081	0.187222	0.169062	0.0582183	0.0814162	1	0.20926	0.459462	5.03559	0.295303	1.11409	10.1793	0.0982383
MC_BI01a	MC	0.454545	0.411765	0.487179	0.868852	0.424242	0.421053	0.312268	0.687732	84	185	0.688525	2.97561	0.0520446	0.260223	0.453532	0.152416	0.0817844	0.736842	1.58333	0.727273	2	0.7	1.31579	6.625	0.150943
MC_BI02a	MC	0.454545	0.444444	0.545455	0.818182	0.4	0.5	0.46114	0.53886	44.5	52	1.58929	2.15385	0.290155	0.170984	0.290155	0.134715	0.11399	0.666667	1	1	1.5	0.8	1.11111	4.5	0.222222
MC_ML01a	MC	0.421053	0.428571	0.578947	0.8125	0.352941	0.555556	0.343066	0.656934	47	90	0.959184	2.22727	0.182482	0.160584	0.357664	0.160584	0.138686	0.545455	1	1.25	1.54545	0.75	1.05882	4.33333	0.230769
MC_ML02a	MC	0.45098	0.421875	0.525641	0.764706	0.397059	0.461538	0.257202	0.742798	125	361	0.558036	2.60465	0.0493827	0.207819	0.460905	0.176955	0.104938	0.658537	1.46429	0.857143	1.78049	0.72973	1.19178	3.25	0.307692
MC_BB01a	MC	0.358974	0.407407	0.515152	0.8	0.392857	0.375	0.438596	0.561404	125	160	1.4881	2.27027	0.192982	0.245614	0.294737	0.129825	0.136842	0.647059	0.68	0.6	1.64706	0.6875	1.03571	4	0.25
MC_BB02a	MC	0.45614	0.415584	0.521277	0.827586	0.395062	0.458333	0.156479	0.843521	64	345	0.349727	1.74286	0.0635697	0.0929095	0.447433	0.256724	0.139364	0.653061	1.58065	0.846154	0.959184	0.711111	1.25532	4.8	0.208333
MC_BA01a	MC	0.333333	0.333333	0.5	0.888889	0.333333	0.5	0.537313	0.462687	18	15.5	2	2.57143	0.358209	0.179104	0.268657	0.104478	0.0895522	0.5	1	1	1.5	0.5	1	8	0.125
MC_BA02a	MC	0.428571	0.421053	0.541667	0.826087	0.380952	0.461538	0.275	0.725	44	116	0.656716	2.39286	0.09375	0.18125	0.41875	0.175	0.13125	0.615385	1.08333	0.857143	1.69231	0.727273	1.18182	4.75	0.210526
MC_MA01a	MC	0.445928	0.397915	0.472201	0.761146	0.424861	0.531335	0.0978355	0.902165	56.5	521	0.187024	2.09792	0.0214719	0.0763636	0.523117	0.249351	0.129697	0.73871	1.49398	1.13372	1.42742	0.660895	1.11299	3.18667	0.313808
MC_MA02a	MC	0.430052	0.382166	0.478495	0.912621	0.402685	0.588957	0.249795	0.750205	30.4	91.3	0.67706	1.65683	0.137223	0.112572	0.36894	0.222679	0.158587	0.674157	0.809091	1.43284	1.53933	0.618557	1.13139	10.4444	0.0957447
	MIN	0.303772	0.22798	0.22798	0.761146	0.333333	0.282403	0.0978355	0.183421	17.3106	5	0.187024	1	0.0214719	0.0763636	0.0857784	0.0389696	0.0320714	0.5	0.20926	0.39354	0.959184	0.295303	1	3.18667	0.0692432
	MAX	0.5	0.5	0.578947	0.935241	0.5	0.588957	0.816579	0.902165	125	521	9.15794	3.65148	0.598634	0.260223	0.523117	0.256724	0.158587	1	1.58333	1.43284	6.54662	1	1.31579	14.4419	0.313808
	STD	0.0578848	0.0839817	0.11718	0.0543078	0.0591288	0.0886594	0.227759	0.227759	34.8292	155.758	2.61236	0.634895	0.203695	0.050861	0.134763	0.0678647	0.0385024	0.187429	0.466458	0.289185	1.76298	0.21284	0.0864395	3.25999	0.076044
	Gmean	0.413231	0.372398	0.432886	0.849086	0.427681	0.445673	0.395238	0.489221	40.2277	49.7934	1.45244	2.28439	0.187569	0.172708	0.272121	0.119122	0.0914193	0.756166	0.779216	0.82717	2.10003	0.607945	1.13462	6.09498	0.16407
	Media	0.417229	0.382304	0.451173	0.85072	0.4315	0.454742	0.458269	0.541731	49.4626	125.08	2.45828	2.37552	0.277191	0.181078	0.305688	0.135789	0.100253	0.777242	0.927808	0.87747	2.52787	0.645773	1.13771	6.7469	0.180019
PL_A_50	NB	0.0612667	0.595238	0.0328	0.941987	0.977459	0.514563	0.360508	0.639492	248.522	440.844	0.78128	3.88196	0.000725304	0.359783	0.461433	0.118866	0.0591924	43.3644	0.0652653	1.06	53.3864	1.47059	0.0187314	16.2376	0.0615856
PL_B_50	NB	0.0540448	0.591326	0.164794	0.902756	0.88	0.50208	0.324618	0.675382	247.762	515.48	0.684212	3.38078	0.0032755	0.321342	0.47444	0.140334	0.0606072	7.33333	0.364641	1.00836	10.1364	1.44694	0.0154574	9.28345	0.107719
PL_B_100	NB	0.5	0.5	0.5	0.5	0.5	0.5	0.402174	0.597826	18.5	27.5	1.85	0.8	0.0543478	0.347826	0.217391	0.271739	0.108696	1	1	1	1	1	1	1	1
PL_C_100	NB	0.071529	0.55607	0.216039	0.727626	0.819672	0.514178	0.406173	0.593827	234.105	342.263	1.04767	2.66457	0.00433751	0.401835	0.38769	0.145498	0.0606398	4.54545	0.485294	1.05837	5.85606	1.25261	0.0271084	2.67143	0.374332
SG_A_50	NB	0.5	0.514815	0.132104	0.897186	0.874545	0.5	0.464538	0.535462	63.9047	73.6615	1.13787	4.49292	0.0181731	0.446365	0.408251	0.0908653	0.0363461	6.97098	1	1	7.92385	1.06107	0.126201	8.72626	0.114597
SG_A_100	NB	0.5	0.5	0.5	0.5	0.5	0.5	0.55306	0.44694	28.461	23	2.8461	1.25	0.0485805	0.504479	0.194322	0.155457	0.0971609	1	1	1	1	1	1	1	1
SG_B_50	NB	0.5	0.608611	0.0903326	0.754667	0.939973	0.5	0.705127	0.294873	379.839	158.843	2.68736	11.3074	0.00464096	0.700486	0.262387	0.0232048	0.00928192	15.6592	1	1	29.8078	1.555	0.0335483	3.07609	0.325088
SG_B_100	NB	0.5	0.5	0.5	0.902979	0.5	0.5	0.707674	0.292326	55.6792	23	5.56792	1.25	0.0317746	0.675899	0.127098	0.101679	0.0635492	1	1	1	1	1	1	9.30708	0.107445
SG_C_50	NB	0.5	0.855873	0.5	0.677419	0.855873	0.5	0.62344	0.37656	91.7188	55.3984	2.16326	5.2998	0.0169933	0.606447	0.288195	0.0543784	0.0339865	5.93834	1	1	7.22102	5.93834	0.387757	2.1	0.47619
SG_C100	NB	0.5	0.861346	0.5	0.662921	0.861346	0.5	0.660499	0.339501	111.235	57.1758	2.51802	5.52198	0.0148446	0.645654	0.262309	0.0475028	0.0296892	6.21219	1	1	8.45814	6.21219	0.236459	1.96667	0.508475
	MIN	0.0540448	0.5	0.0328	0.5	0.5	0.5	0.324618	0.292326	18.5	23	0.684212	0.8	0.000725304	0.321342	0.127098	0.0232048	0.00928192	1	0.0652653	1	1	1	0.0154574	1	0.0615856
	MAX	0.5	0.861346	0.5	0.941987	0.977459	0.514563	0.707674	0.675382	379.839	515.48	5.56792	11.3074	0.0543478	0.700486	0.47444	0.271739	0.108696	43.3644	1	1.06	53.3864	6.21219	1	16.2376	1
	STD	0.211479	0.138419	0.201942	0.164495	0.192018	0.00598539	0.147025	0.147025	121.287	188.9	1.45059	3.07663	0.0191663	0.145656	0.118351	0.0708739	0.0304168	12.7376	0.350823	0.0246544	16.6093	2.05757	0.440459	5.08723	0.351231
	Gmean	0.267131	0.595955	0.231151	0.729138	0.746039	0.50305	0.501646	0.457802	100.456	91.6761	1.75264	3.0289	0.0106283	0.48184	0.286223	0.0944973	0.0467344	4.74787	0.640111	1.01241	5.83453	1.66347	0.14073	3.64633	0.274248
	Media	0.368684	0.608328	0.313607	0.746754	0.770887	0.503082	0.520781	0.479219	147.973	171.717	2.12837	3.98494	0.0197693	0.501012	0.308352	0.114952	0.0559149	9.30238	0.79152	1.01267	12.579	2.19367	0.384526	5.53685	0.407543
TA04/0671a	BMC	0.5	0.491159	0.491159	0.5	0.5	0.5	0.364919	0.635081	3	5.221	1.35074	1.1105	0.0608199	0.304099	0.270162	0.243279	0.12164	1	1	1	1.406	0.965251	0.711238	1	1
TA04/0671b	BMC	0.592803	0.516601	0.467452	0.645487	0.549043	0.512568	0.134908	0.865092	871.88	5590.9	0.313209	1.5896	0.000255308	0.134653	0.430728	0.270967	0.163397	1.21751	1.75349	1.05157	1.32626	1.06868	0.0067	1.82077	0.549217
TA04/0671c	BMC	0.5	0.5	0.5	0.5	0.5	0.5	0.375	0.625	3	5	1.5	1	0.0625	0.3125	0.25	0.25	0.125	1	1	1	1	1	1	1	1
TA04/0672a	BMC	0.494163	0.412409	0.581818	0.534584	0.335312	0.779782	0.155123	0.844877	2356	12831.9	0.541211	1.30386	0.00382541	0.151298	0.286623	0.219826	0.338427	0.504464	0.861538	3.54095	0.6875	0.701863	0.0475325	1.14861	0.870614
TA04/0672b	BMC	0.498182	0.302905	0.387978	0.407801	0.406685	0.409091	0.201011	0.798989	6004	23865	0.746952	0.778348	0.00191838	0.199093	0.269108	0.345743	0.184137	0.685446	0.771739	0.692308	1.44601	0.434524	0.0448052	0.688623	1.45217
TA04/0672c	BMC	0.528814	0.523374	0.514493	0.742131	0.508893	0.414566	0.161338	0.838662	2095.2	10891.2	0.69144	0.617023	0.0021946	0.159143	0.233336	0.378165	0.227161	1.03622	0.715108	0.708134	1.02616	1.09808	0.0413725	2.87793	0.347471
TA04/0673a	BMC	0.574545	0.420682	0.297721	0.752294	0.631393	0.508571	0.350097	0.649903	1348.56	2503.4	0.818996	2.83018	0.000204571	0.349892	0.427471	0.15104	0.0713923	1.71292	1.78632	1.03488	3.69378	0.726166	0.0305699	3.03704	0.329268
TA04/0673b	BMC	0.554422	0.429569	0.31083	0.714985	0.625424	0.598566	0.340731	0.659269	1333.84	2580.8	0.756145	3.37414	0.000827662	0.339904	0.450616	0.13355	0.0751027	1.66968	1.68702	1.49107	4.01357	0.753061	0.0202931	2.50859	0.39863
TA04/0673c	BMC	0.54491	0.439348	0.351032	0.692076	0.591627	0.578947	0.344708	0.655292	3182.1	6049.2	0.783537	3.07667	0.000422476	0.344285	0.439938	0.142992	0.0723625	1.44874	1.95724	1.375	3.44538	0.783636	0.024	2.24756	0.444928
TA04/0674a	BMC	0.595687	0.561308	0.936389	0.922873	0.0799689	0.503209	0.493512	0.506488	10618.3	10897.5	12.2401	0.137263	0.00529843	0.488213	0.0403192	0.293738	0.172431	0.0869198	1.58	1.01292	0.0394515	1.2795	4.35294	11.9656	0.0835729
TA04/0674b	BMC	0.579584	0.497854	0.470588	0.804348	0.527273	0.492284	0.313785	0.686215	2890.4	6321	0.99566	1.50492	0.00378878	0.309996	0.315153	0.209414	0.161648	1.11538	1.66134	0.969605	0.494231	0.991453	0.114786	4.11111	0.243243
TA04/0674c	BMC	0.505686	0.574394	0.465682	0.826019	0.607613	0.510638	0.332967	0.667033	2244.6	4496.6	1.21061	1.61577	0.00366404	0.329303	0.27504	0.170222	0.221771	1.54851	0.725304	1.04348	0.699627	1.34959	0.0909333	4.74775	0.210626
TA04/0675a	BMC	0.524779	0.425373	0.540174	0.415085	0.38656	0.44519	0.373229	0.626771	3227.97	5420.8	1.23379	1.96493	0.000701834	0.372527	0.302505	0.153953	0.170313	0.630151	1.42143	0.802419	1.10553	0.74026	0.0384545	0.709649	1.40915
TA04/0675b	BMC	0.5	0.546624	0.440476	0.411215	0.604982	0.627551	0.256032	0.743968	3079.61	8948.6	0.723661	1.52914	0.000225304	0.255807	0.353802	0.231373	0.158793	1.53153	1.1623	1.68493	0.963964	1.20567	0.0706542	0.698413	1.43182
TA04/0675c	BMC	0.530165	0.508055	0.449376	0.405537	0.558583	0.410615	0.252136	0.747864	10010.4	29692	0.755901	1.20621	0.000418111	0.251718	0.333557	0.276532	0.137775	1.26543	1.2607	0.696682	1.52778	1.03275	0.0450505	0.682192	1.46586
TA04/0676a	BMC	0.536524	0.394772	0.727437	0.878763	0.196399	0.425532	0.280348	0.719652	2253.18	5783.9	0.802272	1.08924	0.000358339	0.27999	0.349443	0.320813	0.049396	0.244398	13.0978	0.740741	0.53112	0.65227	0.0285156	7.24832	0.137963
TA04/0676b	BMC	0.484914	0.591034	0.657819	0.751788	0.429144	0.399727	0.165213	0.834787	1655.28	8363.8	0.711581	1.66442	0.000347337	0.164865	0.232177	0.139494	0.463116	0.751754	0.476987	0.665909	0.716667	1.44519	0.0724602	3.02881	0.330163
TA04/0677a	BMC	0.522409	0.137486	0.658394	0.422535	0.0763875	0.631579	0.187646	0.812354	4119.9	17835.8	0.919456	0.720965	0.000765177	0.186881	0.204084	0.28307	0.3252	0.0827051	1.32258	1.71429	0.383592	0.159402	0.0218497	0.731707	1.36667
TA04/0677b	BMC	0.523471	0.545785	0.533624	0.770435	0.512237	0.504202	0.396453	0.603547	314.93	479.44	1.09564	2.36187	0.00062943	0.395823	0.361846	0.153203	0.0884978	1.05018	2.55821	1.01695	1.36523	1.2016	0.0473504	3.35606	0.297968
TA04/0677c	BMC	0.532367	0.557769	0.531646	0.745342	0.526316	0.414716	0.412051	0.587949	498.99	712	1.1471	2.5072	0.000412885	0.411638	0.35921	0.143271	0.0854673	1.11111	2.60331	0.708571	1.38095	1.26126	0.0574713	2.92683	0.341667
TA04/0678a	BMC	0.535503	0.295288	0.662526	0.401559	0.175895	0.318948	0.305721	0.694279	6299.25	14305.3	1.54621	1.17362	0.000143172	0.305578	0.197723	0.168472	0.328083	0.213438	1.01911	0.468317	0.5	0.419018	0.100625	0.67101	1.49029
TA04/0678b	BMC	0.527211	0.536946	0.54295	0.727823	0.493958	0.395197	0.398063	0.601937	117.355	177.46	1.16725	2.11574	0.00280176	0.395261	0.341027	0.161186	0.0997236	0.976119	2.41007	0.65343	1.0806	1.15957	0.0950276	2.67407	0.373961
TA04/0678c	BMC	0.508197	0.426866	0.522388	0.699364	0.405099	0.475285	0.365489	0.634511	6.994	12.142	1.15603	1.65663	0.0366848	0.328804	0.316158	0.190844	0.127508	0.680952	1.75	0.905797	1.04762	0.744792	0.227273	2.32628	0.42987
TA04/0679a	BMC	0.416481	0.634465	0.72	0.673792	0.402985	0.503247	0.203505	0.796495	4439.9	17377.3	1.06286	0.479598	0.00641696	0.197088	0.191468	0.399226	0.205801	0.675	1.37405	1.01307	0.0780556	1.73571	0.235943	2.06553	0.484138
TA04/0679b	BMC	0.518265	0.598243	0.451472	0.848442	0.644024	0.5	0.39299	0.60701	2367.48	3656.8	1.39526	1.56531	0.00288831	0.390101	0.28166	0.179939	0.145412	1.80918	0.981043	1	0.968599	1.48907	0.109227	5.59813	0.178631
TA04/0679c	BMC	0.481481	0.528814	0.505338	0.778302	0.52349	0.5	0.360062	0.639938	580.38	1031.51	1.4593	1.09321	0.00205349	0.358008	0.246735	0.225698	0.167505	1.09859	1.01429	1	0.662676	1.1223	0.0914984	3.51064	0.284848
TA04/0680a	BMC	0.526462	0.410646	0.416196	0.680473	0.494279	0.780214	0.263942	0.736058	687.7	1917.8	0.633475	2.29417	0.00414508	0.259797	0.416657	0.181616	0.137785	0.977376	1.3	3.54988	2.41176	0.696774	0.0499062	2.12963	0.469565
TA04/0680b	BMC	0.483193	0.570248	0.187182	0.684483	0.852115	0.707965	0.166672	0.833328	1967.8	9838.6	0.303626	6.6295	0.00247323	0.164199	0.54894	0.0828025	0.201586	5.762	0.389431	2.42424	3.34029	1.32692	0.025625	2.1694	0.460957
TA04/0680c	BMC	0.195231	0.54682	0.794224	0.864479	0.238169	0.95748	0.177259	0.822741	1103.22	5120.57	0.662555	0.787853	0.00146535	0.175793	0.267538	0.339579	0.215624	0.312626	1.83333	22.5182	0.25404	1.20663	0.059841	6.37892	0.156766
TA04/0681a	BMC	0.469231	0.604119	0.62955	0.800227	0.473118	0.306476	0.196991	0.803009	411.65	1678.04	0.515956	1.62758	0.00401973	0.192971	0.381798	0.23458	0.186631	0.897959	1.42029	0.441911	1.19728	1.52601	0.0251136	4.00568	0.249645
TA04/0681b	BMC	0.409548	0.364885	0.342812	0.00444444	0.524123	0.428945	0.375213	0.624787	1640.81	2732.2	1.0839	1.8452	0.00219071	0.373022	0.346169	0.187605	0.0910128	1.10138	1.84681	0.751145	0.412442	0.574519	0.138547	0.00446429	224
TA04/0681c	BMC	0.526992	0.447248	0.383632	0.000698812	0.565217	0.410774	0.35001	0.64999	2283.72	4241	0.765835	3.42759	0.000213036	0.349797	0.457031	0.133339	0.0596194	1.3	2.44565	0.697143	3.64444	0.809129	0.0207317	0.000699301	1430
TA04/0682a	BMC	0.597938	0.52638	0.371336	0.69417	0.652968	0.51766	0.14429	0.85571	328	1945.2	0.265824	2.93576	0.0101179	0.134172	0.542803	0.184894	0.128013	1.88158	1.94872	1.07323	1.78947	1.1114	0.0267157	2.26979	0.440568
TA04/0682b	BMC	0.529506	0.509383	0.5608	0.574144	0.448466	0.448598	0.0871397	0.91286	527.3	5523.9	0.389467	0.4643	0.00654416	0.0805956	0.223741	0.481888	0.207232	0.813124	1.18814	0.813559	0.286733	1.03825	0.168657	1.34821	0.741722
TA04/0682c	BMC	0.620438	0.525581	0.438017	0.785425	0.587013	0.558568	0.379055	0.620945	1475.94	2417.8	0.920449	2.9678	0.000372393	0.378682	0.411815	0.138761	0.0703694	1.42138	3.05769	1.26536	2.26101	1.10784	0.0340751	3.66038	0.273196
TA04/0683a	BMC	0.563047	0.506912	0.417211	0.692966	0.589496	0.631443	0.307042	0.692958	302.94	683.7	0.835927	1.74988	0.00138855	0.305654	0.367307	0.209904	0.115746	1.43603	1.53507	1.71329	1.7624	1.02804	0.077037	2.25697	0.443073
TA04/0683b	BMC	0.583768	0.496528	0.382979	0.726291	0.613734	0.583524	0.263778	0.736222	549.675	1534.18	0.577645	2.5587	0.000295126	0.263483	0.456644	0.178467	0.101111	1.58889	2.05245	1.4011	2.03889	0.986207	0.0233787	2.65351	0.37686
TA04/0683c	BMC	0.583226	0.456604	0.335487	0.750274	0.624677	0.58427	0.394077	0.605923	4806.53	7390.4	0.922559	3.70713	8.44475e-05	0.393993	0.427157	0.115226	0.0635406	1.66437	2.25077	1.40541	3.42503	0.840278	0.0281124	3.00439	0.332847
TA04/0683d	BMC	0.585761	0.394844	0.245985	0.766773	0.666667	0.519231	0.316124	0.683876	1935.04	4186.1	0.617375	4.21957	8.16841e-05	0.316042	0.512045	0.12135	0.0504808	2	2.27344	1.08	5.63574	0.652466	0.012378	3.28767	0.304167
TA04/0684a	BMC	0.583425	0.535055	0.40566	0.706199	0.627706	0.601436	0.386382	0.613618	543.426	863.02	0.96537	2.68569	0.000487754	0.385895	0.400243	0.149028	0.0643466	1.68605	2.28117	1.50901	3.31395	1.15079	0.0242807	2.40367	0.416031
TA04/0684b	BMC	0.583822	0.520249	0.360731	0.728745	0.657739	0.59944	0.353539	0.646461	473.94	866.62	0.821358	2.82438	0.000648983	0.35289	0.430432	0.152399	0.0636301	1.92175	2.44789	1.4965	2.87687	1.08442	0.02408	2.68657	0.372222
TA04/0684c	BMC	0.560865	0.464379	0.423292	0.758347	0.54154	0.550055	0.267333	0.732667	22.19	60.815	0.644496	1.95681	0.00602373	0.26131	0.414794	0.211975	0.105897	1.18122	1.95855	1.22249	1.94444	0.86699	0.0340136	3.13816	0.318658
TA04/0685a	BMC	0.479638	0.516605	0.473896	0.780031	0.542636	0.496154	0.30468	0.69532	884	2017.4	1.18753	1.22033	0.004067	0.300613	0.256566	0.210243	0.22851	1.18644	0.684058	0.984733	0.788136	1.0687	0.088172	3.5461	0.282
TA04/0685b	BMC	0.509259	0.449275	0.363636	0.834437	0.588076	0.499687	0.373551	0.626449	808.343	1355.6	1.2513	1.67531	0.00237991	0.371171	0.298529	0.178193	0.149727	1.42763	0.955975	0.99875	0.986842	0.815789	0.0866667	5.04	0.198413
TA04/0685c	BMC	0.472222	0.41196	0.389655	0.96	0.523207	0.5	0.415466	0.584534	64.118	90.21	1.52299	1.58808	0.00593541	0.40953	0.272796	0.171777	0.139962	1.09735	0.991228	1	0.973451	0.700565	0.0909091	24	0.0416667
TA04/0685e	BMC	0.435976	0.563084	0.232663	0.707602	0.80954	0.5	0.36125	0.63875	5.34	9.442	0.987609	2.61587	0.0338249	0.327425	0.365783	0.139832	0.133135	4.25044	0.510811	1	1.10582	1.28877	0.797448	2.42	0.413223
TA04/0685f	BMC	0.460486	0.556507	0.391543	0.50544	0.661017	0.5	0.366531	0.633469	3.511	6.068	1.2758	1.376	0.0680656	0.298465	0.287295	0.20879	0.137384	1.95	0.704225	1	1	1.25483	1	1.022	0.978474
TA04/0686a	BMC	0.547573	0.418142	0.34414	0.641104	0.577982	0.844789	0.278091	0.721909	715	1856.1	0.993608	1.15784	0.0100346	0.268056	0.27988	0.241725	0.200303	1.36957	0.592275	5.44283	1.62319	0.718631	0.194643	1.78632	0.559809
TA04/0686b	BMC	0.625	0.388148	0.463636	0.673554	0.423263	0.457431	0.265056	0.734944	895.02	2481.7	0.926906	0.871401	0.00698903	0.258067	0.285958	0.328159	0.120827	0.733894	2.33333	0.843085	0.67507	0.634383	0.205809	2.06329	0.484663
TA04/0686c	BMC	0.610778	0.540409	0.478453	0.757506	0.561741	0.445783	0.306761	0.693239	126.18	285.15	0.790453	2.11655	0.0157052	0.291056	0.388083	0.183356	0.1218	1.28176	2.22051	0.804348	1.21478	1.17585	0.0823194	3.12381	0.320122
TA04/0686d	BMC	0.605199	0.535009	0.478873	0.76548	0.55597	0.66217	0.420953	0.579047	117.712	161.92	1.25386	2.16214	0.0344739	0.386479	0.335727	0.155276	0.0880443	1.2521	2.44856	1.96007	1.41597	1.15058	0.132938	3.26403	0.306369
TA04/0687a	BMC	0.58728	0.530381	0.544	0.649057	0.486308	0.574506	0.377729	0.622271	211.43	348.31	1.30843	1.43228	0.0262622	0.351467	0.288688	0.201558	0.132026	0.946691	1.78361	1.35021	1.05147	1.12939	0.127448	1.84946	0.540698
TA04/0687b	BMC	0.617647	0.574209	0.489051	0.651475	0.584882	0.638404	0.264903	0.735097	835.9	2319.6	0.722285	1.53427	0.00881001	0.256093	0.366756	0.239043	0.129298	1.40896	2.14744	1.76552	0.880597	1.34857	0.13661	1.86923	0.534979
TA04/0687c	BMC	0.619966	0.546713	0.442553	0.729136	0.603053	0.529412	0.337581	0.662419	381.44	748.48	0.885012	2.17369	0.00893869	0.328643	0.381443	0.175481	0.105494	1.51923	2.29581	1.125	1.26923	1.20611	0.0757576	2.69189	0.371486
TA04/0687d	BMC	0.6	0.541714	0.412023	0.768533	0.627815	0.649887	0.398123	0.601877	162.007	244.92	1.04231	2.77603	0.0204705	0.377653	0.38196	0.137592	0.0823243	1.68683	2.09701	1.85622	2.09609	1.18204	0.153311	3.32026	0.301181
TA04/0688a	BMC	0.518333	0.501285	0.467033	0.726974	0.534247	0.4222	0.326697	0.673303	1490	3070.8	1.34842	0.80905	0.0045606	0.322136	0.242282	0.299465	0.131556	1.14706	1.17647	0.730703	0.691176	1.00515	0.391489	2.66265	0.375566
TA04/0688b	BMC	0.753896	0.588391	0.501597	0.576606	0.586842	0.529412	0.255693	0.744307	441.61	1285.5	0.606607	2.58523	0.0165595	0.239134	0.421513	0.163047	0.159747	1.42038	2.31222	1.125	2.09554	1.42949	0.0607903	1.36187	0.734286
TA04/0688c	BMC	0.620792	0.553846	0.436893	0.403571	0.615385	0.592932	0.516297	0.483703	765.22	716.91	1.71921	2.60582	0.00897357	0.507324	0.300311	0.115246	0.0681452	1.6	2.34987	1.45659	1.48889	1.24138	0.381343	0.676647	1.47788
TA04/0688d	BMC	0.61082	0.531532	0.382911	0.59375	0.646457	0.708642	0.318745	0.681255	185.87	397.26	0.747847	2.71866	0.0233224	0.295423	0.426217	0.156775	0.0982628	1.82851	2.1704	2.4322	1.58884	1.13462	0.0668401	1.46154	0.684211
TA04/0689a	BMC	0.474359	0.344017	0.525502	0.727169	0.321357	0.417288	0.218347	0.781653	697.4	2496.6	0.808486	0.792831	0.00541641	0.21293	0.270069	0.340639	0.170946	0.473529	1.18467	0.716113	1.03824	0.52443	0.117847	2.66527	0.375197
TA04/0689b	BMC	0.62167	0.552356	0.458861	0.716014	0.592697	0.614414	0.324943	0.675057	476.51	989.93	0.856416	2.10256	0.010979	0.313964	0.379422	0.180457	0.115177	1.45517	2.26917	1.59346	1.05517	1.23392	0.139869	2.52129	0.396622
TA04/0689c	BMC	0.601831	0.543527	0.46814	0.753899	0.57497	0.710306	0.403787	0.596213	165.27	244.03	1.17229	2.3754	0.0186416	0.385145	0.344442	0.145004	0.106768	1.35278	2.06897	2.45192	1.31944	1.19071	0.0816842	3.06338	0.326437
TA04/0689d	BMC	0.601182	0.545161	0.300942	0.751202	0.735742	0.689655	0.393649	0.606351	440.937	679.19	0.889291	4.28696	0.0199977	0.373651	0.442655	0.103256	0.0604396	2.78418	2.24815	2.22222	2.94893	1.19858	0.0381564	3.01932	0.3312
TA04/0690a	BMC	0.53159	0.375321	0.512048	0.67402	0.36409	0.465662	0.264098	0.735902	782.1	2179.3	0.977869	0.868876	0.0126629	0.251435	0.270075	0.310833	0.154994	0.572549	1.18605	0.871473	1.44706	0.600823	0.113279	2.06767	0.483636
TA04/0690b	BMC	0.216321	0.436047	0.422619	0.655779	0.513699	0.414724	0.239671	0.760329	752.46	2387.1	0.699833	0.928898	0.0040133	0.235657	0.342468	0.368682	0.0491789	1.05634	2.34711	0.708595	1.26056	0.773196	0.0815642	1.90511	0.524904
	MIN	0.195231	0.137486	0.187182	0.000698812	0.0763875	0.306476	0.0871397	0.483703	3	5	0.265824	0.137263	8.16841e-05	0.0805956	0.0403192	0.0828025	0.0491789	0.0827051	0.389431	0.441911	0.0394515	0.159402	0.0067	0.000699301	0.0416667
	MAX	0.753896	0.634465	0.936389	0.96	0.852115	0.95748	0.516297	0.91286	10618.3	29692	12.2401	6.6295	0.0680656	0.507324	0.54894	0.481888	0.463116	5.762	13.0978	22.5182	5.63574	1.73571	4.35294	24	1430
	STD	0.083711	0.0868394	0.129541	0.177038	0.146411	0.121237	0.0900318	0.0900318	2124.02	5846.99	1.43783	1.09387	0.0149154	0.0874243	0.0910789	0.0814836	0.076121	0.846329	1.56485	2.754	1.08045	0.301385	0.562585	3.21455	179.03
	Gmean	0.525642	0.479377	0.45058	0.558719	0.489644	0.524565	0.293358	0.685396	580.222	1355.62	0.910151	1.63557	0.00289723	0.284468	0.322318	0.197068	0.125873	1.0737	1.52238	1.19807	1.15148	0.951324	0.0794736	1.8856	0.530336
	Media	0.534382	0.489548	0.467608	0.664509	0.522881	0.53707	0.3089	0.6911	1575.23	4264.71	1.10808	1.93111	0.00941849	0.299481	0.338368	0.210675	0.142057	1.30605	1.80397	1.62758	1.51076	1.00821	0.202215	2.95662	25.9593
MP2_50	CP	0.329777	0.413155	0.485817	0.832855	0.426978	0.727751	0.300581	0.699419	3882	9033	1.00936	1.23072	0.00743322	0.293148	0.297793	0.241967	0.159659	0.745134	0.780753	2.67311	1.66728	0.704028	0.0561423	4.98283	0.200689
MP2_100	CP	0.331765	0.446064	0.525	0.834741	0.421488	0.73133	0.308512	0.691488	2403	5386	1.08537	1.16711	0.0139941	0.294518	0.284247	0.243549	0.163692	0.728571	0.739437	2.72204	1.78413	0.805263	0.0542705	5.05109	0.197977
MP3_50	CP	0.351714	0.430736	0.539405	0.807122	0.392505	0.723794	0.297771	0.702229	1122	2646	1.11089	1.04663	0.0326433	0.265127	0.268047	0.256104	0.178079	0.646104	0.708046	2.62048	1.68831	0.756654	0.0538462	4.18462	0.238971
MP4_50	CP	0.347769	0.422735	0.522761	0.834884	0.400673	0.719247	0.294407	0.705593	1258	3015	1.10254	1.02608	0.0238708	0.270536	0.267026	0.260239	0.178329	0.668539	0.716298	2.56186	1.51966	0.732308	0.0683919	5.05634	0.197772
MP6_50	CP	0.328042	0.498462	0.514881	0.780576	0.483582	0.540426	0.311475	0.688525	798	1764	1.13031	1.03824	0.0218579	0.289617	0.275566	0.265418	0.147541	0.936416	0.681102	1.17593	2.03468	0.993865	0.0823864	3.55738	0.281106
MP14_50	CP	0.342056	0.487528	0.524211	0.831797	0.463362	0.727273	0.33353	0.66647	1130	2258	1.20085	1.20332	0.0121015	0.321429	0.277745	0.230815	0.15791	0.863454	0.707386	2.66667	1.89558	0.951327	0.059322	4.94521	0.202216
MP15_50	CP	0.351504	0.464088	0.554023	0.81407	0.410758	0.727848	0.244867	0.755133	644	1986	0.934688	0.900654	0.0197719	0.225095	0.261977	0.290875	0.202281	0.697095	0.698551	2.67442	1.29876	0.865979	0.0447284	4.37838	0.228395
MP15_100	CP	0.364279	0.490647	0.595429	0.797814	0.395592	0.715909	0.289418	0.710582	1641	4029	1.05803	1.04304	0.0167549	0.272663	0.273545	0.262257	0.17478	0.654511	0.826984	2.52	1.56814	0.963277	0.0477356	3.94595	0.253425
MP018_50	CP	0.338583	0.495327	0.511312	0.747573	0.484018	0.653696	0.349675	0.650325	592	1101	1.31849	1.12814	0.0389841	0.310691	0.26521	0.235086	0.15003	0.938053	0.672619	1.88764	1.95575	0.981481	0.0633484	2.96154	0.337662
MP17_50	CP	0.32766	0.466019	0.478673	0.790419	0.48731	0.644898	0.314133	0.685867	469	1024	1.13012	1.10963	0.016075	0.298058	0.277964	0.250502	0.157401	0.950495	0.639241	1.81609	1.9604	0.872727	0.0555556	3.77143	0.265152
MP19_50	CP	0.321038	0.512	0.492372	0.786604	0.519621	0.677112	0.35	0.65	1890	3510	1.16955	1.39071	0.01	0.34	0.299259	0.215185	0.135556	1.08169	0.714286	2.09705	2.25634	1.04918	0.0811486	3.68613	0.271287
MP20_50	CP	0.330189	0.494737	0.511202	0.695	0.483539	0.558176	0.330547	0.669453	1226	2483	1.20551	1.08654	0.0191426	0.311405	0.274198	0.252359	0.142896	0.936255	0.707042	1.26335	1.98008	0.979167	0.0905433	2.27869	0.438849
MP21_50	CP	0.33234	0.489063	0.51194	0.801003	0.477134	0.726094	0.336907	0.663093	1540	3031	1.15097	1.3092	0.00721943	0.329687	0.292715	0.223583	0.146795	0.912536	0.765625	2.65089	1.89796	0.957187	0.0721966	4.02521	0.248434
MP23_50	CP	0.37037	0.48	0.527273	0.784173	0.45283	0.708333	0.406024	0.593976	337	493	1.52489	1.34756	0.0361446	0.36988	0.266265	0.19759	0.13012	0.827586	0.852941	2.42857	1.86207	0.923077	0.12037	3.63333	0.275229
MP23_100	CP	0.339726	0.515493	0.525517	0.795764	0.48996	0.720478	0.336265	0.663735	1644	3245	1.17345	1.25763	0.00695439	0.329311	0.286562	0.227858	0.149315	0.96063	0.790456	2.57754	1.59843	1.06395	0.134647	3.8963	0.256654
MP24_50	CP	0.343358	0.453997	0.534405	0.82246	0.420098	0.726265	0.290469	0.709531	2749	6715	1.0129	1.12848	0.00771344	0.282756	0.286771	0.254121	0.168639	0.724428	0.792939	2.65316	1.58123	0.831492	0.0563166	4.63253	0.215865
MP25_50	CP	0.345699	0.446644	0.529458	0.789916	0.417703	0.734877	0.325946	0.674054	7545	15603	1.16131	1.1884	0.00613444	0.319812	0.280672	0.236176	0.157206	0.717337	0.845443	2.77183	1.47839	0.807155	0.0967742	3.76	0.265957
MP28_50	CP	0.350394	0.399073	0.5428	0.826399	0.358715	0.731707	0.313017	0.686983	3821	8386	1.14607	1.10397	0.0131072	0.29991	0.273122	0.247399	0.166462	0.559369	0.816667	2.72727	1.59462	0.664097	0.0605003	4.76033	0.210069
MP28_100	CP	0.348225	0.42268	0.542714	0.809795	0.381532	0.726467	0.277001	0.722999	2575	6721	0.975379	1.07887	0.019901	0.2571	0.283993	0.263231	0.175775	0.616898	0.811268	2.65586	1.51852	0.732143	0.0510671	4.25749	0.23488
TM_A_50	CP	0.268293	0.421053	0.402174	0.764706	0.519481	0.697674	0.347692	0.652308	395.5	742	0.964634	1.96172	0.0043956	0.343297	0.36044	0.183736	0.108132	1.08108	0.822222	2.30769	2.83784	0.727273	0.047619	3.25	0.307692
TM_B_50	CP	0.315789	0.441176	0.366667	0.78	0.576923	0.684211	0.437472	0.562528	962	1237	1.30884	2.35577	0.00545703	0.432015	0.334243	0.141883	0.0864029	1.36364	0.846154	2.16667	3	0.789474	0.19697	3.54545	0.282051
TM_C_50	CP	0.25	0.434783	0.434783	0.826087	0.5	0.685714	0.341176	0.658824	493	952	0.972387	1.77895	0.00346021	0.337716	0.350865	0.197232	0.110727	1	0.833333	2.18182	2.6	0.769231	0.0653846	4.75	0.210526
TM_C_70	CP	0.333333	0.457143	0.424242	0.8	0.533333	0.680851	0.361653	0.638347	779	1375	1.04564	1.91026	0.00232126	0.359331	0.345868	0.181058	0.111421	1.14286	0.875	2.13333	2.64286	0.842105	0.0675676	4	0.25
TM_D_50	CP	0.181818	0.444444	0.418605	0.813187	0.526316	0.714286	0.348472	0.651528	199.5	373	0.923611	2.11765	0.00873362	0.339738	0.377293	0.178166	0.0960699	1.11111	0.8	2.5	3.33333	0.8	0.05	4.35294	0.22973
TM_D_100	CP	0.34375	0.494253	0.463415	0.806452	0.530864	0.688525	0.367589	0.632411	1023	1760	1.10595	1.79612	0.00359324	0.363996	0.332375	0.185052	0.114984	1.13158	0.904762	2.21053	2.42105	0.977273	0.0652174	4.16667	0.24
TM_E_50	CP	0.5	0.5	0.5	0.888889	0.5	0.666667	0.361564	0.638436	55.5	98	1.05714	2.05882	0.0325733	0.32899	0.34202	0.166124	0.130293	1	1	2	3	1	0.0833333	8	0.125
TM_E_100	CP	0.4	0.4	0.4	0.888889	0.5	0.75	0.308869	0.691131	50.5	113	0.878261	1.88525	0.030581	0.278287	0.351682	0.186544	0.152905	1	0.666667	3	3	0.666667	0.0833333	8	0.125
TM_F_50	CP	0.5	0.333333	0.333333	0.888889	0.5	0.8	0.483974	0.516026	75.5	80.5	1.77647	2.36111	0.0320513	0.451923	0.272436	0.115385	0.128205	1	0.5	4	5	0.5	0.1	8	0.125
	MIN	0.181818	0.333333	0.333333	0.695	0.358715	0.540426	0.244867	0.516026	50.5	80.5	0.878261	0.900654	0.00232126	0.225095	0.261977	0.115385	0.0864029	0.559369	0.5	1.17593	1.29876	0.5	0.0447284	2.27869	0.125
	MAX	0.5	0.515493	0.595429	0.888889	0.576923	0.8	0.483974	0.755133	7545	15603	1.77647	2.36111	0.0389841	0.451923	0.377293	0.290875	0.202281	1.36364	1	4	5	1.06395	0.19697	8	0.438849
	STD	0.059813	0.0418457	0.0620242	0.0408455	0.0549686	0.0528075	0.0485973	0.0485973	1579.6	3464.46	0.185292	0.44579	0.011139	0.0490239	0.0347149	0.0417922	0.0276729	0.195003	0.0977604	0.532995	0.789413	0.136032	0.0324984	1.39509	0.0638532
	Gmean	0.337211	0.453553	0.485569	0.80757	0.463023	0.697534	0.331456	0.663562	844.716	1691.09	1.11701	1.36935	0.0123496	0.314971	0.296735	0.216697	0.143033	0.871893	0.762079	2.35349	2.0694	0.835311	0.0704925	4.31984	0.23149
	Media	0.34241	0.455523	0.489729	0.808574	0.466226	0.699629	0.334607	0.665393	1474.98	3184.27	1.12977	1.42895	0.0161775	0.31843	0.298568	0.221053	0.145772	0.892692	0.768401	2.41585	2.17769	0.846657	0.0753113	4.49392	0.239842
BA01/0042a	IPB	0.488134	0.471266	0.524077	0.671761	0.447334	0.738829	0.244297	0.755703	601.577	1860.9	0.776782	1.21457	0.0367761	0.207521	0.314499	0.258939	0.182265	0.809412	0.806964	2.8289	2.33009	0.89131	0.0556968	2.04656	0.488624
BA01/0042b	IPB	0.483012	0.582073	0.823397	0.705287	0.230012	0.75976	0.432263	0.567737	298.72	392.34	2.51363	0.619054	0.287196	0.145067	0.171968	0.277791	0.117978	0.298721	2.50653	3.1625	0.555133	1.39276	0.10179	2.39313	0.417863
BA01/0042	IPB	0.485314	0.472921	0.500276	0.838914	0.472646	0.746749	0.311388	0.688612	1355.62	2997.85	1.01453	1.29827	0.0233738	0.288014	0.306929	0.236413	0.14527	0.896258	1.0487	2.94865	1.91454	0.897248	0.0546993	5.20788	0.192017
BA01/0044a	IPB	0.525414	0.775685	0.571193	0.595975	0.721914	0.75713	0.259749	0.740251	2082.23	5934.07	0.609503	1.91455	0.00715981	0.252589	0.426166	0.222594	0.0914913	2.59601	1.70852	3.11744	2.31457	3.45802	0.036005	1.47509	0.677924
BA01/0044b	IPB	0.534076	0.77295	0.700773	0.656342	0.592441	0.754139	0.190625	0.809375	969.513	4116.46	0.608572	0.947443	0.0107546	0.17987	0.313233	0.330609	0.165533	1.45363	1.36705	3.06734	1.03305	3.40432	0.0553592	1.90987	0.523596
BA01/0047a	IPB	0.481834	0.564667	0.586424	0.682854	0.477745	0.741093	0.491657	0.508343	2623.43	2712.46	2.38855	1.0823	0.310712	0.180945	0.205839	0.190187	0.112317	0.914774	1.09697	2.86239	1.4721	1.29709	0.0897027	2.15312	0.464442
BA01/0047	IPB	0.480654	0.575939	0.560395	0.704361	0.515835	0.74693	0.306765	0.693235	337.804	763.38	0.965177	1.28235	0.077228	0.229537	0.317833	0.247852	0.12755	1.06541	1.29146	2.95147	1.74125	1.35815	0.0712503	2.3825	0.419727
BA01/0047c	IPB	0.463284	0.532557	0.573945	0.718571	0.45821	0.720524	0.727337	0.272663	1691.11	633.962	6.45964	1.08614	0.624619	0.102718	0.112597	0.103667	0.0563992	0.845734	1.13017	2.57812	1.50441	1.1393	0.13216	2.55329	0.391651
BA01/0051a	IPB	0.52324	0.560707	0.66305	0.803194	0.393438	0.751387	0.839675	0.160325	1919.01	366.41	12.9714	1.02348	0.779596	0.060079	0.064733	0.0632477	0.032344	0.648636	1.2843	3.02231	1.67318	1.27639	0.262157	4.08114	0.24503
BA01/0051	IPB	0.476462	0.59426	0.605197	0.758847	0.488611	0.73106	0.221983	0.778017	1357.55	4758.02	0.74363	0.978887	0.0224242	0.199559	0.298512	0.304951	0.174554	0.955458	1.03526	2.7183	1.44524	1.46463	0.0707086	3.14675	0.317788
BA01/0051c	IPB	0.538586	0.578063	0.525944	0.723226	0.552545	0.730842	0.465328	0.534672	1005.83	1155.72	1.92382	1.23876	0.317744	0.147584	0.241877	0.195258	0.0975365	1.23486	1.10866	2.71529	2.56486	1.37002	0.0571904	2.61305	0.382695
BA01/0053a	IPB	0.456218	0.805149	0.64133	0.681455	0.697971	0.761467	0.254604	0.745396	1750.56	5125.07	0.612685	1.84818	0.0085981	0.246006	0.415554	0.224844	0.104998	2.31094	1.46001	3.19229	2.03406	4.13214	0.0397047	2.13927	0.467448
BA01/0056a	IPB	0.496668	0.787898	0.63707	0.676877	0.679099	0.751811	0.245067	0.754933	1361.12	4192.97	0.591321	1.75479	0.0109318	0.234135	0.414439	0.236176	0.104318	2.11623	1.57621	3.02918	2.23875	3.71472	0.0370651	2.0948	0.477373
BA01/0059a	IPB	0.509088	0.77308	0.623384	0.680907	0.673014	0.751291	0.239255	0.760745	1511.8	4806.98	0.568788	1.71461	0.00940362	0.229852	0.42064	0.245326	0.0947782	2.05824	1.89531	3.02077	2.03109	3.40684	0.0376788	2.13388	0.46863
BA01/0061a0	IPB	0.484472	0.514034	0.552572	0.731373	0.461348	0.761522	0.270683	0.729317	698.982	1883.31	0.849705	1.28963	0.0306669	0.240016	0.318561	0.247017	0.163739	0.856488	1.01066	3.19326	1.94131	1.05776	0.0651866	2.72263	0.367292
BA01/0068a	IPB	0.545188	0.512531	0.558927	0.758209	0.453467	0.74941	0.266909	0.733091	1018.35	2797	0.731372	1.4102	0.00213698	0.264772	0.364943	0.258788	0.10936	0.829714	1.8797	2.99058	1.94857	1.05141	0.172434	3.1358	0.318898
BA01/0068	IPB	0.490877	0.604883	0.621406	0.760033	0.482589	0.744003	0.380176	0.619824	1744	2843.35	1.47419	1.10291	0.111878	0.268298	0.257888	0.233825	0.128112	0.932701	1.18327	2.9063	1.65075	1.53089	0.090102	3.16725	0.315732
BA01/0069a	IPB	0.497448	0.525361	0.548804	0.754133	0.47644	0.753838	0.274469	0.725531	1559.97	4123.63	0.895403	1.11083	0.0250885	0.24938	0.306531	0.275948	0.143052	0.91	1.22089	3.06236	1.68382	1.10686	0.0453899	3.06723	0.326027
BA01/0069	IPB	0.479084	0.583688	0.779572	0.68445	0.283891	0.740402	0.311621	0.688379	766.73	1693.73	1.42908	0.661889	0.144258	0.167363	0.218057	0.329446	0.140876	0.396436	2.25858	2.85211	0.588021	1.40205	0.0823186	2.16907	0.461027
BA01/0069c	IPB	0.507937	0.453398	0.368834	0.752091	0.586683	0.726989	0.327936	0.672064	3434.73	7039.05	0.91133	1.68938	0.0078941	0.320042	0.359843	0.213003	0.0992177	1.41945	1.32661	2.66286	2.14325	0.829485	0.131579	3.03373	0.329627
BA01/0072/a	IPB	0.543061	0.578911	0.560326	0.816188	0.518945	0.745973	0.288737	0.711263	759.885	1871.87	0.88692	1.13459	0.0103279	0.278409	0.32555	0.286932	0.0987805	1.07876	2.22288	2.93658	1.26092	1.37479	0.0954224	4.44035	0.225207
BA01/0072/b	IPB	0.530062	0.587544	0.619357	0.75608	0.4668	0.735372	0.268144	0.731856	339.81	927.456	0.909228	0.936426	0.0240549	0.244089	0.294914	0.314936	0.122005	0.875468	1.85018	2.77889	1.09295	1.4245	0.180362	3.09971	0.322611
BA01/0075a	IPB	0.482853	0.637552	0.683999	0.732572	0.448322	0.771114	0.204589	0.795411	644.34	2505.09	0.82223	0.755133	0.0174784	0.187111	0.248822	0.329508	0.217081	0.812651	0.947242	3.36898	0.965925	1.75902	0.102816	2.73933	0.365053
BA01/0076a	IPB	0.525247	0.591158	0.636512	0.762536	0.452269	0.755286	0.215277	0.784723	1231.97	4490.75	0.673134	1.02195	0.0103623	0.204915	0.319813	0.312945	0.151965	0.825715	1.41044	3.0864	1.67789	1.44593	0.0406635	3.21116	0.311414
BA01/0076b	IPB	0.513713	0.601059	0.658014	0.712377	0.439159	0.763333	0.20674	0.79326	2982	11441.9	0.731651	0.781393	0.00563294	0.201107	0.282566	0.361619	0.149075	0.783036	1.67225	3.22535	0.980676	1.50664	0.0483904	2.47677	0.403752
BA01/0079a	IPB	0.632889	0.685547	0.621925	0.60128	0.569953	0.76573	0.184943	0.815057	3337.64	14709.2	0.436738	1.50925	0.00482466	0.180118	0.423464	0.280578	0.111016	1.32532	2.35645	3.26858	2.4251	2.18013	0.0210477	1.50803	0.663118
BA01/0082a	IPB	0.516054	0.600963	0.613783	0.720322	0.486563	0.738636	0.28799	0.71201	1101.73	2723.85	0.974802	1.13483	0.0376744	0.250316	0.295434	0.260333	0.156243	0.947658	1.1272	2.82609	1.78576	1.50604	0.0580188	2.57555	0.388267
BA01/0082	IPB	0.486152	0.548973	0.63124	0.726371	0.415562	0.727973	0.399709	0.600291	2580.33	3875.19	1.84887	0.880132	0.200192	0.199517	0.216191	0.245635	0.138465	0.711046	1.06464	2.67611	1.44423	1.21716	0.0793522	2.65458	0.376708
BA01/0082c	IPB	0.502614	0.54597	0.61026	0.722681	0.434379	0.72924	0.381618	0.618382	2599.36	4212.05	1.69362	0.89732	0.198957	0.182661	0.225327	0.251111	0.141944	0.767968	1.07251	2.69331	1.46665	1.2025	0.0698938	2.60596	0.383736
BA01/0085a	IPB	0.503185	0.542597	0.528382	0.736955	0.514284	0.733986	0.388721	0.611279	2833.84	4456.32	1.4548	1.22393	0.170612	0.218109	0.2672	0.218313	0.125766	1.05881	1.13438	2.7592	1.69976	1.18625	0.0698307	2.80163	0.356935
BA01/0085b	IPB	0.500281	0.571529	0.628298	0.715619	0.441068	0.742194	0.402091	0.597909	2271.29	3377.4	1.88265	0.906694	0.20995	0.192141	0.213577	0.235556	0.148776	0.789126	1.00793	2.87888	1.35568	1.33388	0.0838973	2.5164	0.397393
BA01/0088a	IPB	0.509988	0.562273	0.588168	0.762887	0.473523	0.762908	0.341656	0.658344	5029.21	9690.87	1.08346	1.40923	0.0133055	0.328351	0.315338	0.223766	0.119239	0.89942	1.23981	3.21778	2.62863	1.28453	0.0474908	3.21739	0.310811
BA01/0090a	IPB	0.52949	0.545289	0.564052	0.745445	0.481017	0.748176	0.323095	0.676905	1543.18	3233.05	1.0368	1.28829	0.0327724	0.290323	0.311629	0.241894	0.123382	0.926845	1.38703	2.97103	2.01128	1.1992	0.0791258	2.92842	0.341481
BA01/0124a	IPB	0.545568	0.509511	0.479327	0.776879	0.53016	0.731844	0.33243	0.66757	920.612	1848.73	1.02367	1.43979	0.0163982	0.316032	0.324744	0.225549	0.117277	1.12839	1.36951	2.72917	2.07121	1.03878	0.0789346	3.48187	0.287202
BA01/0126a	IPB	0.528412	0.601052	0.634124	0.670709	0.465032	0.744277	0.270127	0.729873	578.018	1561.78	0.968338	0.99125	0.0216106	0.248517	0.27896	0.281422	0.16949	0.869271	1.14191	2.91048	1.51521	1.50659	0.0626289	2.03683	0.490959
BA01/0128a	IPB	0.552448	0.455029	0.380038	0.685609	0.576646	0.718394	0.350536	0.649464	2018.96	3740.68	0.961053	1.84871	0.00762425	0.342912	0.364741	0.197296	0.0874272	1.36209	1.67279	2.55107	2.42418	0.834961	0.0639166	2.18075	0.458557
BA01/0128b	IPB	0.534424	0.503621	0.512825	0.569262	0.490794	0.668643	0.312741	0.687259	654.553	1438.4	1.16739	0.969415	0.0374353	0.275305	0.267896	0.276348	0.143015	0.96384	1.16208	2.01789	1.33678	1.01459	0.158341	1.3216	0.756661
BA01/0130a	IPB	0.539116	0.520995	0.556687	0.754551	0.464137	0.722323	0.306559	0.693441	240.766	544.618	1.05154	1.1743	0.043376	0.263183	0.291534	0.248262	0.153645	0.866147	1.08893	2.60131	1.93426	1.08766	0.0951296	3.07417	0.325291
BA01/0130b	IPB	0.520034	0.566403	0.611659	0.703204	0.453361	0.730843	0.563434	0.436566	676.568	524.226	3.2937	1.0454	0.396554	0.16688	0.171064	0.163635	0.101867	0.829362	0.996856	2.7153	1.85669	1.30629	0.101717	2.36932	0.422062
	Min	0.456218	0.453398	0.368834	0.569262	0.230012	0.668643	0.184943	0.160325	240.766	366.41	0.436738	0.619054	0.00213698	0.060079	0.064733	0.0632477	0.032344	0.298721	0.806964	2.01789	0.555133	0.829485	0.0210477	1.3216	0.192017
	Max	0.632889	0.805149	0.823397	0.838914	0.721914	0.771114	0.839675	0.815057	5029.21	14709.2	12.9714	1.91455	0.779596	0.342912	0.426166	0.361619	0.217081	2.59601	2.50653	3.36898	2.62863	4.13214	0.262157	5.20788	0.756661
	STD	0.0319014	0.0906113	0.0856631	0.0557594	0.0963008	0.0181193	0.135555	0.135555	1041.95	3015.61	2.14101	0.329977	0.175012	0.060329	0.0815765	0.0578891	0.03462	0.478684	0.421676	0.252707	0.507847	0.839558	0.0471965	0.764114	0.115903
	Gmean	0.510419	0.57826	0.585563	0.716029	0.484255	0.742225	0.315784	0.64251	1228.51	2499.59	1.14971	1.15228	0.0370105	0.215467	0.274665	0.238367	0.121771	0.975916	1.3339	2.88837	1.62189	1.43413	0.072634	2.58995	0.386107
	Media	0.511348	0.584541	0.591937	0.718215	0.494031	0.742447	0.335665	0.664335	1549.56	3522.31	1.5882	1.19529	0.110451	0.225214	0.289472	0.247475	0.127388	1.06077	1.38771	2.89987	1.71133	1.57925	0.0826963	2.68887	0.401042
