# Supplementary material for: Improved identification of pollution source attribution by using PAH ratios combined with multivariate statistics
Source: Sci Rep. 2022 Nov 11;12:19298. doi: 10.1038/s41598-022-23966-4 (PMC9652473; doi:10.1038/s41598-022-23966-4)
Supplement: Supplementary file 7 — Supplementary Table S6. [file 41598_2022_23966_MOESM7_ESM.xls]

## Sheet: Table S6
Table S6. Dataset for Validation of OPLS DA Model source from Dong et at. 2012 and Vitali et al. 2019
Station	Naph	Anth	Phen	Ace	Acy	Fl	Fluo	Py	Chr	B[a]A	B[a]P	B[b]F	B[k]F	DB[a,h]A	B[g,h,i]P	IP	∑ PAHs	IP/(IP+B(ghi)P)	BaA/(BaA+Chr)	BaP/(BaP+Chr)	Phen/(Phen+Anth)	BaA/(BaA+BaP)	BbF/(BbF+BkF)	LPAHs/tot	HPAH/tot	LPAHS	HPAHS	2+3rings/4rings	4rings/5rings	2rings/tot	3rings/tot	4rings/tot	5rings/tot	6rings/tot
S1	1211	206	3181	1412	292	1370	2475	1795	1273	1925	957	1688	965	37	354	186	19325	0.344444	0.601939	0.429148	0.939179	0.667939	0.636261	0.396999	0.603105	7672	11655	1.02732	2.04771	0.0626649	0.334334	0.386442	0.188719	0.0279431
S2	2811	2919	6507	6226	494	2964	7817	6429	964	2666	2327	3891	2196	332	1281	1437	51261	0.528698	0.734435	0.70708	0.690325	0.533948	0.639231	0.427635	0.572365	21921	29340	1.22628	2.04391	0.054837	0.372798	0.348725	0.170617	0.0530228
S3	1916	2593	5256	4262	396	2869	6036	4950	2311	3522	1492	2638	1489	240	768	925	41661	0.546367	0.603806	0.392322	0.669639	0.702433	0.639205	0.415064	0.584984	17292	24371	1.02812	2.87063	0.0459903	0.369074	0.403711	0.140635	0.0406375
S4	1156	134	2199	957	159	644	1636	1284	1472	2101	729	2245	1277	75	269	603	16941	0.691514	0.588021	0.331213	0.942563	0.742403	0.637422	0.30984	0.690101	5249	11691	0.808409	1.50092	0.0682368	0.241603	0.383271	0.255357	0.0514728
S5	915	154	2630	888	5	792	2035	1550	1245	1344	539	1495	1102	22	220	197	15133	0.472422	0.519119	0.30213	0.944684	0.713755	0.575664	0.355779	0.644221	5384	9749	0.872044	1.95503	0.0604639	0.295315	0.407983	0.208683	0.0275557
S6	826	1684	1831	971	14	621	987	770	850	1545	473	1667	941	48	379	460	14065	0.548272	0.645094	0.357521	0.52091	0.76561	0.639187	0.422823	0.57732	5947	8120	1.43232	1.32694	0.0587273	0.364095	0.295201	0.222467	0.0596516
S7	236	2329	3733	2469	296	1420	6468	4552	2154	1999	217	3386	1910	189	324	320	34127	0.496894	0.481339	0.0915226	0.615803	0.902076	0.63935	0.307176	0.630556	10483	21519	0.690898	2.661	0.00691535	0.300261	0.444604	0.167082	0.0188707
S8	1836	360	1827	468	3	859	2224	2405	1866	2913	931	3068	1022	198	366	294	20641	0.445455	0.609542	0.332857	0.835391	0.757804	0.750122	0.259338	0.740613	5353	15287	0.568984	1.80264	0.0889492	0.170389	0.455792	0.252846	0.0319752
S9	973	2092	2223	751	8	723	1447	1189	902	1359	1035	1660	936	54	482	208	16043	0.301449	0.601061	0.534331	0.51518	0.567669	0.639445	0.421991	0.577947	6770	9272	1.38248	1.3289	0.0606495	0.361341	0.305242	0.229695	0.0430094
S10	934	1442	1390	316	269	274	1585	1465	722	1046	409	2065	1165	151	486	540	14258	0.526316	0.591629	0.361627	0.490819	0.7189	0.639319	0.324379	0.675691	4625	9634	0.959942	1.27124	0.0655071	0.258872	0.337916	0.265816	0.0719596
S11	44	205	557	376	52	184	460	381	149	274	154	345	362	17.7	167	143	4425	0.46129	0.647754	0.508251	0.730971	0.640187	0.487977	0.320452	0.554282	1418	2452.7	1.12184	1.43849	0.0099435	0.310508	0.28565	0.198576	0.0700565
S12	483	550	683	315	106	366	1068	909	777	1178	1760	944	533	269	335	512	10789	0.604486	0.602558	0.693733	0.553933	0.400953	0.639133	0.231996	0.767912	2503	8285	0.636572	1.12151	0.0447678	0.187228	0.364445	0.324961	0.0785059
S13	873	90	1245	598	4	344	836	663	324	470	314	1100	621	40	289	292	81030	0.502582	0.59194	0.492163	0.932584	0.59949	0.639163	0.0389239	0.0610761	3154	4949	1.37549	1.10506	0.0107738	0.0281501	0.0282982	0.0256078	0.00717018
S14	1506	262	4273	2680	394	1876	2170	1754	2048	2908	1548	2660	1501	114	216	710	26619	0.766739	0.586764	0.430478	0.942227	0.652603	0.639269	0.412901	0.587137	10991	15629	1.23773	1.52499	0.0565761	0.356324	0.333596	0.218754	0.0347872
1C1	23.9	14.9	43.4	5.1	14.1	4.9	147.1	157.2	157.2	95.2	95.2	287.6	96.7	42.5	200.7	212	1597.7	0.51369	0.377179	0.377179	0.744425	0.5	0.748374	0.0665331	0.933467	106.3	1491.4	0.190947	1.06648	0.014959	0.0515741	0.348438	0.32672	0.258309
2C1	26.2	25.7	68.8	7.3	12	10.8	223.8	221.8	221.8	143.2	143.2	568.2	183	71.4	339.1	350.3	2616.6	0.508123	0.392329	0.392329	0.728042	0.5	0.75639	0.057632	0.942368	150.8	2465.8	0.186035	0.839304	0.010013	0.047619	0.309791	0.369105	0.263472
3C1	9.4	13.9	42.5	4.2	4.4	5.3	131.1	125.9	125.9	75.4	75.4	179.3	70	30.6	150.2	149.7	1193.2	0.499166	0.374565	0.374565	0.753546	0.5	0.719214	0.0667952	0.933205	79.7	1113.5	0.173904	1.2899	0.00787798	0.0589172	0.384093	0.297771	0.251341
1C2	598.1	974.1	2834.7	303.9	435.9	656.9	3584.3	2963.8	2963.8	2199.4	2199.4	2961.3	821.9	374.7	1706.2	1840.4	27418.8	0.51892	0.425976	0.425976	0.74425	0.5	0.78275	0.211665	0.788335	5803.6	21615.2	0.495556	1.84218	0.0218135	0.189851	0.427127	0.231859	0.129349
2C2	219.6	1146.1	1298.5	91.4	132.5	157.4	7110.5	6486.1	6486.1	3311.7	3311.7	8510.6	2023.5	914.3	4047.1	4442.9	49690	0.52331	0.338004	0.338004	0.531171	0.5	0.80791	0.06129	0.93871	3045.5	46644.5	0.130181	1.58498	0.0044194	0.0568706	0.470807	0.297044	0.170859
3C2	32.4	310.9	654.2	34	41.5	76	1771	1605.4	1605.4	965.3	965.3	1549.2	506.8	227.1	1059.6	1099.8	12503.9	0.509308	0.375501	0.375501	0.677857	0.5	0.753502	0.0918913	0.908109	1149	11354.9	0.193203	1.83078	0.00259119	0.0893001	0.47562	0.259791	0.172698
1C3	17.7	54.9	128.7	10	10.7	14.3	311.1	288.7	288.7	228.3	228.3	540.1	154.2	78.1	295.5	321.7	2971	0.521225	0.441586	0.441586	0.70098	0.5	0.777906	0.0795355	0.920464	236.3	2734.7	0.211587	1.11602	0.00595759	0.0735779	0.3759	0.336823	0.207742
2C3	7.5	26.2	122.7	9.7	1	11.5	237.1	205.8	205.8	128.8	128.8	225.4	68.7	29.6	108.7	115.8	1633.1	0.515813	0.384937	0.384937	0.824043	0.5	0.766406	0.109363	0.890637	178.6	1454.5	0.229711	1.71823	0.00459249	0.10477	0.476088	0.27708	0.137469
3C3	19	50.5	106.7	9.6	6.9	12.3	349.7	318.9	318.9	220.4	220.4	407.1	130.1	61.2	253.8	269.5	2755	0.515001	0.408678	0.408678	0.678753	0.5	0.757818	0.0744102	0.92559	205	2550	0.169716	1.47521	0.00689655	0.0675136	0.438439	0.297205	0.189946
1C4	8.8	12.8	27.9	2.9	5.9	3.5	93	104.2	104.2	79.6	79.6	199.4	63.2	26	108	115	1034	0.515695	0.433079	0.433079	0.685504	0.5	0.75933	0.0597679	0.940232	61.8	972.2	0.162205	1.03476	0.00851064	0.0512573	0.368472	0.356093	0.215667
2C4	11.6	17.3	49.5	4.1	6.4	5.3	143.8	128.6	128.6	90.2	90.2	305.7	95	37.4	159.6	166.2	1439.5	0.510129	0.412249	0.412249	0.741018	0.5	0.762915	0.0654394	0.934561	94.2	1345.3	0.191775	0.929775	0.00805835	0.057381	0.34123	0.367002	0.226329
3C4	7	14.1	43.9	3.2	2.4	4.8	134.5	123	123	80.9	80.9	178.3	56.2	27.3	123.8	124.9	1128.2	0.502211	0.396763	0.396763	0.756897	0.5	0.760341	0.0668321	0.933168	75.4	1052.8	0.163416	1.34637	0.00620457	0.0606275	0.40897	0.303758	0.22044
1C5	3.9	9.5	25.6	2	3.4	2.6	82.5	70.5	70.5	51.5	51.5	116.9	40	14.8	61.9	66.1	673.2	0.516406	0.422131	0.422131	0.729345	0.5	0.745061	0.0698158	0.930184	47	626.2	0.170909	1.23208	0.00579323	0.0640226	0.408497	0.331551	0.190137
2C5	9.3	9	29.6	2.1	3.3	3.4	89.6	75.6	75.6	53.6	53.6	194.8	63	25.9	108	114.8	911.2	0.51526	0.414861	0.414861	0.766839	0.5	0.755625	0.0622256	0.937774	56.7	854.5	0.192595	0.872814	0.0102063	0.0520193	0.32309	0.370171	0.244513
3C5	9.9	40.3	151.6	7.6	8.2	11.8	413.9	361.5	361.5	218.8	218.8	340.6	113.1	53.7	204.8	219.9	2736	0.517777	0.377046	0.377046	0.789995	0.5	0.750716	0.083845	0.916155	229.4	2506.6	0.169211	1.86684	0.00361842	0.0802266	0.495504	0.265424	0.155227
1Ea	2.5	0.9	7.5	2.3	0.3	1	11.1	10.6	7.5	5	8.3	13.3	4.1	1.6	10.8	9.1	95.9	0.457286	0.4	0.525316	0.892857	0.37594	0.764368	0.151199	0.848801	14.5	81.4	0.423977	1.25275	0.0260688	0.12513	0.356621	0.284672	0.207508
2Ea	2.4	1.6	8.9	1.5	0.4	1	17.3	19	13.4	8.6	22.4	34.4	10.4	6.2	31	22.5	201	0.420561	0.390909	0.625698	0.847619	0.277419	0.767857	0.078607	0.921393	15.8	185.2	0.271012	0.794278	0.0119403	0.0666667	0.29005	0.365174	0.266169
3Ea	3.2	4.3	14.5	1.5	0.2	2	22.4	23.2	16	9.7	15.6	27.1	8.3	3.8	25.4	20.1	197.3	0.441758	0.377432	0.493671	0.771277	0.383399	0.765537	0.130258	0.869742	25.7	171.6	0.360449	1.30109	0.016219	0.11404	0.361379	0.27775	0.230613
1Eb	4.9	3.1	19.2	4	0.4	3.4	28.9	31.5	19.4	13.2	21.3	38.1	10.7	4.1	29.5	23.6	255.3	0.444444	0.404908	0.523342	0.860987	0.382609	0.780738	0.137094	0.862906	35	220.3	0.376344	1.25337	0.0191931	0.117901	0.364277	0.290638	0.207991
2Eb	3.7	3.6	17.7	2.4	0.3	3.6	39.3	42.4	27.1	18.4	35.9	68.2	20.4	6.6	43.3	34.4	367.3	0.442728	0.404396	0.569841	0.830986	0.338858	0.769752	0.0852164	0.914784	31.3	336	0.246069	0.970252	0.0100735	0.0751429	0.346311	0.356929	0.211544
3Eb	3.4	1.6	9.7	0.6	0.3	1.4	20	22.7	13.6	9	12.2	21.9	6.4	2.8	20.3	15.4	161.3	0.431373	0.39823	0.472868	0.858407	0.424528	0.773852	0.105394	0.894606	17	144.3	0.260337	1.50808	0.0210787	0.0843149	0.404836	0.268444	0.221327
1Ec	2.7	0.3	1.1	0.2	0.2	0.2	2.7	2.7	2.2	1.3	2	3.4	0.9	0.4	3	2.2	25.5	0.423077	0.371429	0.47619	0.785714	0.393939	0.790698	0.184314	0.815686	4.7	20.8	0.52809	1.32836	0.105882	0.0784314	0.34902	0.262745	0.203922
2Ec	2.9	0.5	3.7	0.5	0.2	0.6	6.4	5	4.4	2.2	4.4	10.1	3	1	7.3	5.8	58	0.442748	0.333333	0.5	0.880952	0.333333	0.770992	0.144828	0.855172	8.4	49.6	0.466667	0.972973	0.05	0.0948276	0.310345	0.318966	0.225862
3Ec	3.2	0.6	2.6	0.2	0.3	0.5	7.2	7.7	5.3	3.2	6.1	11.1	3.3	1.5	10.9	8.5	72.2	0.438144	0.376471	0.535088	0.8125	0.344086	0.770833	0.102493	0.897507	7.4	64.8	0.316239	1.06364	0.0443213	0.0581717	0.3241	0.304709	0.268698
1H1	4.7	22.3	97.6	6.7	1.6	7.3	202.6	177	116.2	114.7	148.1	207.7	65.8	28.2	104.3	112.7	1417.5	0.519355	0.496752	0.560348	0.814012	0.436454	0.759415	0.0989065	0.901093	140.2	1277.3	0.229648	1.35727	0.0033157	0.0955908	0.430688	0.317319	0.153086
2H1	2.5	15.1	64.6	5.9	1.2	4.9	172.4	149.4	111.3	99.1	183.2	276.7	89.9	33.1	119.9	129.5	1458.7	0.519246	0.471008	0.622071	0.81054	0.351045	0.754774	0.064578	0.935422	94.2	1364.5	0.177001	0.913021	0.00171385	0.0628642	0.364845	0.399602	0.170974
3H1	8.7	30.4	142.9	11.2	1.1	13.2	279	242.7	164.4	151.8	190	265.8	81.3	35.1	129.3	137.6	1884.5	0.515549	0.480076	0.536117	0.824582	0.444119	0.765774	0.110109	0.889891	207.5	1677	0.247643	1.46435	0.00461661	0.105492	0.444627	0.303635	0.141629
1H3	1.6	3.8	16.3	1.3	0.1	1.1	33.3	28	16.3	14.8	18.6	26.9	8.8	3.3	14.1	13.9	202.2	0.496429	0.475884	0.532951	0.810945	0.443114	0.753501	0.119683	0.880317	24.2	178	0.261905	1.60417	0.00791296	0.111771	0.456973	0.284866	0.138477
2H3	2	1.8	9.5	0.1	0.1	0.7	25.2	18.8	11.2	6.9	12.8	25.3	8	2.4	12.2	10.8	147.8	0.469565	0.381215	0.533333	0.840708	0.350254	0.75976	0.0960758	0.903924	14.2	133.6	0.228663	1.28041	0.0135318	0.082544	0.420162	0.328146	0.155616
3H3	2.3	1.3	7.2	0.5	0.1	0.7	12.3	11.8	7.3	5.2	7.1	12.5	3.6	1.5	8.4	6.8	88.6	0.447368	0.416	0.493056	0.847059	0.422764	0.776398	0.136569	0.863431	12.1	76.5	0.330601	1.48178	0.0259594	0.110609	0.413093	0.278781	0.171558
1H4	1.9	1.5	8.7	0.8	0.5	0.7	18	19.4	11.6	7.5	10.7	18.1	5.9	2.4	11.8	10.4	129.9	0.468468	0.39267	0.479821	0.852941	0.412088	0.754167	0.108545	0.891455	14.1	115.8	0.249558	1.52291	0.0146266	0.0939184	0.43495	0.285604	0.170901
2H4	4	2	15.6	0.6	0.3	1.5	23.8	22.8	14.8	7.4	19	34.7	10.6	3.6	20.1	17.5	198.3	0.465426	0.333333	0.56213	0.886364	0.280303	0.766004	0.121029	0.878971	24	174.3	0.348837	1.01325	0.0201715	0.100857	0.346949	0.34241	0.189612
3H4	2.9	6.1	31.6	2.4	0.4	3.1	51.7	60.1	32.5	23.2	30	44.4	14.2	5.4	23.8	23.3	355.1	0.494692	0.416517	0.48	0.838196	0.43609	0.757679	0.130949	0.869051	46.5	308.6	0.277612	1.78191	0.00816671	0.122782	0.471698	0.264714	0.132639
1H5	18.8	6.9	77.7	11.4	2.6	8	96.7	82.7	55	22.1	29.4	61.5	13	5.1	42.4	30.7	564	0.419973	0.286641	0.348341	0.91844	0.429126	0.825503	0.22234	0.77766	125.4	438.6	0.488889	2.35321	0.0333333	0.189007	0.454787	0.193262	0.12961
2H5	10.9	5	67.2	3.9	1.7	9.9	103.9	86.9	65.7	20.4	39.7	102.5	25.9	6.5	49.8	40.9	640.8	0.450937	0.236934	0.37666	0.930748	0.339434	0.798287	0.15387	0.84613	98.6	542.2	0.356085	1.58591	0.01701	0.13686	0.432116	0.272472	0.141542
3H5	6.1	32.5	137.7	7.4	5.9	12	348.7	303.8	172.6	169.3	181.5	257.1	84.1	32.9	109.7	125.8	1987.1	0.534183	0.495174	0.512567	0.809048	0.482611	0.753517	0.101454	0.898546	201.6	1785.5	0.202735	1.78978	0.0030698	0.0983846	0.500428	0.279603	0.118514
